# Supplementary material for: Inhaled LTI-03 for idiopathic pulmonary fibrosis: a randomized dose escalation study
Source: Nat Commun. 2026 Jul 31;17:7620. doi: 10.1038/s41467-026-75291-3 (PMC13427755; doi:10.1038/s41467-026-75291-3)
Supplement: Supplementary file 4 — Source data [file 41467_2026_75291_MOESM4_ESM.xlsx]

## Sheet: table 1
Treatment		Cigarette Use	ppFVC	ppDLCO	LCQ Total	Cough VAS		Abbreviations
LTI-03 2.5 mg BID		Y	84.9	48	12.0714	85		BMI	Body Mass Index
LTI-03 2.5 mg BID		Y	93.4	72.9	21	3		ppFVC	percent predicted forced vital capacity
LTI-03 2.5 mg BID		Y	96.8	63	18.9643	21		ppDLCO	percent predicted diffusing capacoty of the lung
LTI-03 2.5 mg BID		Y	77	52	13.625	56		LCQ Total	Leicester Cough Questionnaire - total score
LTI-03 2.5 mg BID		Y	80		19.625	10		Cough VAS	Cough visual analogue score
LTI-03 2.5 mg BID		Y	67	59	20.3214	12
LTI-03 2.5 mg BID		Y	95	59	17.1071	64
LTI-03 2.5 mg BID		N	77	55	20.625	0
LTI-03 2.5 mg BID		Y	92	63	20.375	15
LTI-03 5 mg BID		N	73	64.8	19.9821	31
LTI-03 5 mg BID		Y	109	65	17.6607	18
LTI-03 5 mg BID		Y	91	52	11.5714	75
LTI-03 5 mg BID		Y	80	77	17.3	45
LTI-03 5 mg BID		Y	71	41	15.3214	40
LTI-03 5 mg BID		Y	119	53	20.7321	3
LTI-03 5 mg BID		N	78	59	17.5357	62
LTI-03 5 mg BID		Y	91	59	11.6071	36
LTI-03 5 mg BID		Y	117	77	17.5714	33
Placebo		N	86.5	57.6	18.2321	22
Placebo		Y	85.7	79.8	11.3036	72
Placebo		N	69.5	52	20.625	0
Placebo		y	73	60	17.7143	23
Placebo		Y	75	65	13.8571	63
Placebo		Y	64	54	15	32
Informed consent was not obtained for sharing individual demographic Characteristics.
Age, Sex, BMI, Race, Ethnicity and cigarette use are not reported at the participant level; the aggregate level summaries of these variables are provided in the manuscript, Table 1.

## Sheet: table 2
ID*	Treatment Group	AE Preferred Term	Serious AE (Y/N)?	Action Taken with Study Drug	Relatedness	Frequency	Toxicity Grade
A001	LTI-03 2.5 mg BID	Cough	N	DOSE NOT CHANGED	NOT RELATED	INTERMITTENT	GRADE 1
A003	LTI-03 2.5 mg BID	Fatigue	N	DOSE NOT CHANGED	NOT RELATED	CONTINUOUS	GRADE 1
A003	LTI-03 2.5 mg BID	Back pain	N	DOSE NOT CHANGED	NOT RELATED	INTERMITTENT	GRADE 1
A003	LTI-03 2.5 mg BID	Ophthalmic migraine	N	NOT APPLICABLE	NOT RELATED	INTERMITTENT	GRADE 1
A004	LTI-03 2.5 mg BID	Cough	N	DOSE NOT CHANGED	RELATED	SINGLE EPISODE	GRADE 2
A005	LTI-03 2.5 mg BID	Dyspnoea exertional	N	DOSE NOT CHANGED	NOT RELATED	INTERMITTENT	GRADE 1
A007	LTI-03 2.5 mg BID	Hyperkalaemia	N	DOSE NOT CHANGED	NOT RELATED	CONTINUOUS	GRADE 1
A009	LTI-03 2.5 mg BID	Cough	N	DOSE NOT CHANGED	RELATED	INTERMITTENT	GRADE 1
A009	LTI-03 2.5 mg BID	Chest discomfort	N	DOSE NOT CHANGED	NOT RELATED	INTERMITTENT	GRADE 1
A009	LTI-03 2.5 mg BID	COVID-19	N	DOSE NOT CHANGED	NOT RELATED	SINGLE EPISODE	GRADE 1
A009	LTI-03 2.5 mg BID	Body temperature increased	N	DOSE NOT CHANGED	NOT RELATED	SINGLE EPISODE	GRADE 1
A009	LTI-03 2.5 mg BID	Dysgeusia	N	DOSE NOT CHANGED	NOT RELATED	CONTINUOUS	GRADE 1
A009	LTI-03 2.5 mg BID	Rhinorrhoea	N	DOSE NOT CHANGED	NOT RELATED	CONTINUOUS	GRADE 1
B001	LTI-03 5 mg BID	Palpitations	N	DOSE NOT CHANGED	RELATED	INTERMITTENT	GRADE 1
B001	LTI-03 5 mg BID	Cough	N	DOSE NOT CHANGED	RELATED	INTERMITTENT	GRADE 1
B001	LTI-03 5 mg BID	Rhinorrhoea	N	DOSE NOT CHANGED	NOT RELATED	SINGLE EPISODE	GRADE 1
B001	LTI-03 5 mg BID	Cold sweat	N	DOSE NOT CHANGED	NOT RELATED	SINGLE EPISODE	GRADE 1
B002	LTI-03 5 mg BID	Post procedural fever	Y	NOT APPLICABLE	NOT RELATED	INTERMITTENT	GRADE 2
B002	LTI-03 5 mg BID	Productive cough	N	NOT APPLICABLE	NOT RELATED	INTERMITTENT	GRADE 1
B002	LTI-03 5 mg BID	Cough	N	DOSE NOT CHANGED	RELATED	INTERMITTENT	GRADE 1
B004	LTI-03 5 mg BID	Cough	N	DOSE NOT CHANGED	RELATED	INTERMITTENT	GRADE 1
B005	LTI-03 5 mg BID	Vertigo	N	DOSE NOT CHANGED	NOT RELATED	SINGLE EPISODE	GRADE 1
B005	LTI-03 5 mg BID	Dry mouth	N	DOSE NOT CHANGED	RELATED	INTERMITTENT	GRADE 1
B005	LTI-03 5 mg BID	Cough	N	NOT APPLICABLE	RELATED	INTERMITTENT	GRADE 2
B005	LTI-03 5 mg BID	Throat irritation	N	DOSE NOT CHANGED	RELATED	SINGLE EPISODE	GRADE 1
B006	LTI-03 5 mg BID	Nasopharyngitis	N	DOSE NOT CHANGED	NOT RELATED	SINGLE EPISODE	GRADE 1
B007	LTI-03 5 mg BID	hypoesthesia oral	N	DOSE NOT CHANGED	RELATED	INTERMITTENT	GRADE 1
B009	LTI-03 5 mg BID	Cough	N	DOSE NOT CHANGED	NOT RELATED	INTERMITTENT	GRADE 1
P003	Placebo	Oesophageal spasm	N	DOSE NOT CHANGED	NOT RELATED	SINGLE EPISODE	GRADE 1
P003	Placebo	Esophogeal spasm	N	DOSE NOT CHANGED	NOT RELATED	SINGLE EPISODE	GRADE 1
P004	Placebo	Cough	N	NOT APPLICABLE	NOT RELATED	INTERMITTENT	GRADE 1
P006	Placebo	Dizziness	N	DOSE NOT CHANGED	NOT RELATED	INTERMITTENT	GRADE 1
P006	Placebo	Cough	N	DOSE NOT CHANGED	RELATED	INTERMITTENT	GRADE 1
*Participant identifiers were de-identified and replaced with sequential study-specific numbers for source data reporting

## Sheet: table 3
Forced Expiratory Volume in 1 second (FEV1), in Liters
LTI-03 5 mg/day
Absolute Values					Change from Baseline				LTI-03 10 mg/day
Baseline	Day 7	Day 14	Follow-up		Day 7	Day 14	Follow-up		Absolute Values					Change from Baseline				Placebo
2.56	2.53	2.57	2.49		-0.03	0.01	-0.07		Baseline	Day 7	Day 14	Follow-up		Day 7	Day 14	Follow-up		Absolute					Change from Baseline
1.73	1.72	1.68	1.65		-0.01	-0.05	-0.08		2.64	2.53	2.47	2.43		-0.11	-0.17	-0.21		Baseline	Day 7	Day 14	Follow-up		Day 7	Day 14	Day 21
3.485	3.48	3.41	3.58		-0.005	-0.075	0.095		2.5	2.73	2.6	2.66		0.23	0.1	0.16		2.615	2.76	2.64	2.77		0.145	0.025	0.155
3.45	3.66	3.82	3.86		0.21	0.37	0.41		2.305	2.19	2.18	2.26		-0.115	-0.125	-0.045		2.07	1.93	2.24	2.18		-0.14	0.17	0.11
1.34	1.55	1.49	1.48		0.21	0.15	0.14		2.785	2.27	2.19	2.58		-0.515	-0.595	-0.205		2.445	2.35	2.42	2.4		-0.095	-0.025	-0.045
2.565	2.73	2.55	2.54		0.165	-0.015	-0.025		2.36	2.39	2.28	2.34		0.03	-0.08	-0.02		2.74	2.85	2.71	2.85		0.11	-0.03	0.11
2.85	2.96	2.85	2.9		0.11	0	0.05		2.175	2.14	2.19	2.1		-0.035	0.015	-0.075		2.28	2.72	2.9	2.77		0.44	0.62	0.49
3.435	3.25	2.76	3.35		-0.185	-0.675	-0.085		3.515	3.49	3.51	3.53		-0.025	-0.005	0.015		2.595	2.54	2.59	2.57		-0.055	-0.005	-0.025
2.87	2.89		2.89		0.02		0.02		1.74		1.71	1.78			-0.03	0.04
									3.26	3.16	3.16	3.15		-0.1	-0.1	-0.11
Forced Vital Capacity (FVC), in Liters
LTI-03 5 mg/day									LTI-03 10 mg/day									Placebo
Absolute Values					Change from Baseline				Absolute Values					Change from Baseline				Absolute					Change from Baseline
Baseline	Day 7	Day 14	Follow-up		Day 7	Day 14	Follow-up		Baseline	Day 7	Day 14	Follow-up		Day 7	Day 14	Follow-up		Baseline	Day 7	Day 14	Follow-up		Day 7	Day 14	Day 21
2.955	2.93	2.955	2.95		-0.025	-0.115	-0.005		2.965	2.84	2.94	2.8		-0.125	-0.025	-0.165		3.4	3.48	3.52	3.52		0.08	0.12	0.12
2.36	2.35	2.36	2.27		-0.01	-0.05	-0.09		3.515	3.76	3.67	3.68		0.245	0.155	0.165		2.735	2.64	2.97	2.81		-0.095	0.235	0.075
4.195	4.17	4.195	4.31		-0.025	-0.015	0.115		3.31	3.24	3.16	3.4		-0.07	-0.15	0.09		2.875	2.72	2.88	2.86		-0.155	0.005	-0.015
4	4.11	4	4.55		0.11	0.6	0.55		3.995	3.79	3.44	3.93		-0.205	-0.555	-0.065		3.335	3.47	3.51	3.55		0.135	0.175	0.215
1.65	1.77	1.65	1.77		0.12	0.08	0.12		2.835	3.13	2.93	2.98		0.295	0.095	0.145		3.115	4.07	4.3	4.12		0.955	1.185	1.005
2.985	3.11	2.985	3.05		0.125	0.045	0.065		2.955	2.79	2.92	2.84		-0.165	-0.035	-0.115		2.99	2.99	2.94	3.01		0	-0.05	0.02
3.45	3.57	3.45	3.72		0.12	0.03	0.27		4.005	3.95	4.02	3.98		-0.055	0.015	-0.025
3.825	3.68	3.825	3.81		-0.145	-0.675	-0.015		2.105		2.09	2.21			-0.015	0.105
3.605	3.56		3.67		-0.045		0.065		3.875	3.81	3.8	3.75		-0.065	-0.075	-0.125
		3.1775
		0.869602
Baseline spirometry values are calculated as averages of Screening and Day 1 pre-dose values.
Change from basline calculated as post-baseline value minus baseline value

## Sheet: table 4
Biomarker change from baseline d14-SCR
TSLP				SP-D				CXCL7				% p-AKT				GAL7				IL-11				COL1A1
placebo n=6	LTI-03 5 mg/day n=7	LTI-03 10 mg/day n=9		placebo n=6	LTI-03 5 mg/day n=7	LTI-03 10 mg/day n=9		placebo n=6	LTI-03 5 mg/day n=8	LTI-03 10 mg/day n=9		placebo n=6	LTI-03 5 mg/day n=8	LTI-03 10 mg/day n=9		placebo n=6	LTI-03 5 mg/day n=8	LTI-03 10 mg/day n=9		placebo n=6	LTI-03 5 mg/day n=8	LTI-03 10 mg/day n=9		placebo n=6	LTI-03 5 mg/day n=8	LTI-03 10 mg/day n=9
22.77	-35.118	-11.7		13840	-2330	-36730		5113.33	15.97	2206.49		3.40567	7.7216	-24		251.757	-3454.18	-726.395		73.999	-79.486	-15.697		60.92	-1.534	-11.9
-10.346	-0.93	1.176		7447	-18670	2782		-1265.27	-699.254	-874.672		-14.5748	24.9088	3.08911		-7740.12	-2967.09	150.969		-57.268	-15.353	-5.428		-57.4	-1.462	-5.2
3.925	-3.251	4.473		-14210	17353	-506		2486.78	-204.758	391.231		-4.48188	-71.8351	-2.64826		8492.61	1486.35	-226.201		20.436	-15.814	-3.388		21.34	0.062	-12
23.811	-11.047	4.136		2760	6103	-1102		-333.793	-31.73	-512.355		68	58.2657	-2.64826		6993.91	-1201.71	4388.66		12.202	-9.002	12.42		1.988	1.185	8.679
6.655	8.226	-13.8		-2674	39440	-6760		52.48	-180.065	-1276.23		-3.81592	4.54507	-3.81592		6332.89	2383.88	-2253.19		2.912	-13.072	-56.449		7.491	0.253	-60.1
22.935	-2.106	-2.93			477	1900		-364.67	105.52	-1598.08		-54.699	2.66894	4.15957		5687.98	613.402	1469.29		9.151	-3.379	0.872		1.412	-0.291	-146
	1.145	-2.09			-1950	-56070			-100.149	-1624.7			-3.42381	-11.9439			-111.687	-2224.45			10.043	-12.483			4.142	-1.07
		-0.11			18850	-5426			299.853	-1281.68			-0.602096	0.80766			3879.8	-3065.93			5.696	-6.528			2.919	-3.26
		-39.7								-3500.78			-0.40284	-4				-3275.78				-25.204				-45.5

## Sheet: supplementary table 1
ID*	Treatment Group	AE Preferred Term	Serious AE (Y/N)?	Action Taken with Study Drug	Relatedness	Frequency	Toxicity Grade
A001	LTI-03 2.5 mg BID	Cough	N	DOSE NOT CHANGED	NOT RELATED	INTERMITTENT	GRADE 1
A003	LTI-03 2.5 mg BID	Fatigue	N	DOSE NOT CHANGED	NOT RELATED	CONTINUOUS	GRADE 1
A003	LTI-03 2.5 mg BID	Back pain	N	DOSE NOT CHANGED	NOT RELATED	INTERMITTENT	GRADE 1
A003	LTI-03 2.5 mg BID	Ophthalmic migraine	N	NOT APPLICABLE	NOT RELATED	INTERMITTENT	GRADE 1
A004	LTI-03 2.5 mg BID	Cough	N	DOSE NOT CHANGED	RELATED	SINGLE EPISODE	GRADE 2
A005	LTI-03 2.5 mg BID	Dyspnoea exertional	N	DOSE NOT CHANGED	NOT RELATED	INTERMITTENT	GRADE 1
A007	LTI-03 2.5 mg BID	Hyperkalaemia	N	DOSE NOT CHANGED	NOT RELATED	CONTINUOUS	GRADE 1
A009	LTI-03 2.5 mg BID	Cough	N	DOSE NOT CHANGED	RELATED	INTERMITTENT	GRADE 1
A009	LTI-03 2.5 mg BID	Chest discomfort	N	DOSE NOT CHANGED	NOT RELATED	INTERMITTENT	GRADE 1
A009	LTI-03 2.5 mg BID	COVID-19	N	DOSE NOT CHANGED	NOT RELATED	SINGLE EPISODE	GRADE 1
A009	LTI-03 2.5 mg BID	Body temperature increased	N	DOSE NOT CHANGED	NOT RELATED	SINGLE EPISODE	GRADE 1
A009	LTI-03 2.5 mg BID	Dysgeusia	N	DOSE NOT CHANGED	NOT RELATED	CONTINUOUS	GRADE 1
A009	LTI-03 2.5 mg BID	Rhinorrhoea	N	DOSE NOT CHANGED	NOT RELATED	CONTINUOUS	GRADE 1
B001	LTI-03 5 mg BID	Palpitations	N	DOSE NOT CHANGED	RELATED	INTERMITTENT	GRADE 1
B001	LTI-03 5 mg BID	Cough	N	DOSE NOT CHANGED	RELATED	INTERMITTENT	GRADE 1
B001	LTI-03 5 mg BID	Rhinorrhoea	N	DOSE NOT CHANGED	NOT RELATED	SINGLE EPISODE	GRADE 1
B001	LTI-03 5 mg BID	Cold sweat	N	DOSE NOT CHANGED	NOT RELATED	SINGLE EPISODE	GRADE 1
B002	LTI-03 5 mg BID	Post procedural fever	Y	NOT APPLICABLE	NOT RELATED	INTERMITTENT	GRADE 2
B002	LTI-03 5 mg BID	Productive cough	N	NOT APPLICABLE	NOT RELATED	INTERMITTENT	GRADE 1
B002	LTI-03 5 mg BID	Cough	N	DOSE NOT CHANGED	RELATED	INTERMITTENT	GRADE 1
B004	LTI-03 5 mg BID	Cough	N	DOSE NOT CHANGED	RELATED	INTERMITTENT	GRADE 1
B005	LTI-03 5 mg BID	Vertigo	N	DOSE NOT CHANGED	NOT RELATED	SINGLE EPISODE	GRADE 1
B005	LTI-03 5 mg BID	Dry mouth	N	DOSE NOT CHANGED	RELATED	INTERMITTENT	GRADE 1
B005	LTI-03 5 mg BID	Cough	N	NOT APPLICABLE	RELATED	INTERMITTENT	GRADE 2
B005	LTI-03 5 mg BID	Throat irritation	N	DOSE NOT CHANGED	RELATED	SINGLE EPISODE	GRADE 1
B006	LTI-03 5 mg BID	Nasopharyngitis	N	DOSE NOT CHANGED	NOT RELATED	SINGLE EPISODE	GRADE 1
B007	LTI-03 5 mg BID	hypoesthesia oral	N	DOSE NOT CHANGED	RELATED	INTERMITTENT	GRADE 1
B009	LTI-03 5 mg BID	Cough	N	DOSE NOT CHANGED	NOT RELATED	INTERMITTENT	GRADE 1
P003	Placebo	Oesophageal spasm	N	DOSE NOT CHANGED	NOT RELATED	SINGLE EPISODE	GRADE 1
P003	Placebo	Esophogeal spasm	N	DOSE NOT CHANGED	NOT RELATED	SINGLE EPISODE	GRADE 1
P004	Placebo	Cough	N	NOT APPLICABLE	NOT RELATED	INTERMITTENT	GRADE 1
P006	Placebo	Dizziness	N	DOSE NOT CHANGED	NOT RELATED	INTERMITTENT	GRADE 1
P006	Placebo	Cough	N	DOSE NOT CHANGED	RELATED	INTERMITTENT	GRADE 1
*Participant identifiers were de-identified and replaced with sequential study-specific numbers for source data reporting

## Sheet: supplementary. Fig. 1
Supplementary Figure 1
Forced Expiratory Volume in 1 second (FEV1)
% change from baseline
Placebo (N=6) (Panel A)					LTI-03 5 mg/day (N=9) (Panel C)					LTI-03 10 mg/day (N=9) (Panel E)
Baseline	Day 7	Day 14	Day 21		Baseline	Day 7	Day 14	Day 21		Baseline	Day 7	Day 14	Day 21
0	5.5	1	5.9		0	-1.2	0.4	-2.7		0	-4.2	-6.4	-8
0	-6.8	8.2	5.3		0	-0.6	-2.9	-4.6		0	9.2	4	6.4
0	-3.9	-1	-1.8		0	-0.1	-2.2	2.7		0	-5	-5.4	-2
0	4	-1.1	4		0	6.1	10.7	11.9		0	-18.5	-21.4	-7.4
0	19.6	27.5	21.8		0	15.7	11.2	10.4		0	1.3	-3.4	-0.8
0	-2.1	-0.2	-1		0	6.4	-0.6	-1		0	-1.6	0.7
					0	3.9	0	1.8		0	-0.7	-0.1	0.4
					0	-5.4	-19.7	-2.5		0		-1.7	2.3
					0	0.7		0.7		0	-3.1	-3.1	-3.4
Forced Vital Capacity
Absolute Change from Baseline (L)
Placebo (N=6) (Panel B)					LTI-03 5 mg/day (N=9) (Panel D)					LTI-03 10 mg/day (N=9) (Panel F)
Baseline	Day 7	Day 14	Day 21		Baseline	Day 7	Day 14	Day 21		Baseline	Day 7	Day 14	Day 21
0	0.08	0.12	0.12		0	-0.02	-0.12	0		0	-0.13	-0.02	-0.17
0	-0.1	0.24	0.07		0	-0.01	-0.05	-0.09		0	0.25	0.16	0.17
0	-0.16	0	-0.02		0	-0.03	-0.02	0.11		0	-0.07	-0.15	0.09
0	0.14	0.18	0.22		0	0.11	0.6	0.55		0	-0.21	-0.56	-0.06
0	0.86	1.11	0.82		0	0.12	0.08	0.12		0	0.3	0.1	0.15
0	0	-0.05	0.02		0	0.13	0.04	0.06		0	0.13	-0.02
					0	0.12	0.03	0.27		0	-0.05	0.01	-0.02
					0	-0.15	-0.68	-0.02		0		-0.02	0.11
					0	-0.04		0.06		0	-0.06	-0.08	-0.13

## Sheet: supplementary Fig. 2
Biomarker change from baseline d14-SCR
TSLP				SP-D				CXCL7				% p-AKT				GAL7				IL-11				COL1A1
placebo n=6	LTI-03 5 mg/day n=7	LTI-03 10 mg/day n=9		placebo n=6	LTI-03 5 mg/day n=8	LTI-03 10 mg/day n=8		placebo n=6	LTI-03 5 mg/day n=8	LTI-03 10 mg/day n=9		placebo n=6	LTI-03 5 mg/day n=9	LTI-03 10 mg/day n=9		placebo n=6	LTI-03 5 mg/day n=8	LTI-03 10 mg/day n=9		placebo n=6	LTI-03 5 mg/day n=8	LTI-03 10 mg/day n=9		placebo n=6	LTI-03 5 mg/day n=8	LTI-03 10 mg/day n=9
22.77	-35.118	-11.7		13840	-2330	-36730		5113.33	15.97	2206.49		3.40567	7.7216	-24		251.757	-3454.18	-726.395		73.999	-79.486	-15.697		60.92	-1.534	-11.9
-10.346	-0.93	1.176		7447	-18670	2782		-1265.27	-699.254	-874.672		-14.5748	24.9088	3.08911		-7740.12	-2967.09	150.969		-57.268	-15.353	-5.428		-57.4	-1.462	-5.2
3.925	-3.251	4.473		-14210	17353	-506		2486.78	-204.758	391.231		-4.48188	-71.8351	-2.64826		8492.61	1486.35	-226.201		20.436	-15.814	-3.388		21.34	0.062	-12
23.811	-11.047	4.136		2760	6103	-1102		-333.793	-31.73	-512.355		68	58.2657	-2.64826		6993.91	-1201.71	4388.66		12.202	-9.002	12.42		1.988	1.185	8.679
6.655	8.226	-13.8		-2674	39440	-6760		52.48	-180.065	-1276.23		-3.81592	4.54507	-3.81592		6332.89	2383.88	-2253.19		2.912	-13.072	-56.449		7.491	0.253	-60.1
22.935	-2.106	-2.93			477	1900		-364.67	105.52	-1598.08		-54.699	2.66894	4.15957		5687.98	613.402	1469.29		9.151	-3.379	0.872		1.412	-0.291	-146
	1.145	-2.09			-1950	-56070			-100.149	-1624.7			-3.42381	-11.9439			-111.687	-2224.45			10.043	-12.483			4.142	-1.07
		-0.11			18850	-5426			299.853	-1281.68			-0.602096	0.80766			3879.8	-3065.93			5.696	-6.528			2.919	-3.26
		-39.7								-3500.78			-0.40284	-4				-3275.78				-25.204				-45.5
